# Supplementary material for: Augmenting Vaccine Efficacy against Delta Variant with ‘Mycobacterium-w’-Mediated Modulation of NK-ADCC and TLR-MYD88 Pathways
Source: Vaccines (Basel). 2023 Feb 1;11(2):328. doi: 10.3390/vaccines11020328 (PMC9966412; doi:10.3390/vaccines11020328)
Supplement: Supplementary file 1 [file vaccines-11-00328-s001.zip]

Archive with 1 entries (1 files):
- vaccines-2141579-supplementary.pdf
